# Supplementary material for: An Integrative Analysis Identified Six Genes That Regulate the Development of Atherosclerosis Through Autophagy
Source: Int J Genomics. 2025 Sep 23;2025:9962311. doi: 10.1155/ijog/9962311 (PMC12455156; doi:10.1155/ijog/9962311)
Supplement: Supplementary file 1 — Supporting Information 1 Table S1: List of autophagy‐related genes. [file IJOG-2025-9962311-s002.xlsx]

## Sheet: Sheet1
Supplementary Table 1 List of autophagy-related genes
Symbol	HAMDB_ID	Uniprot_ID
ABHD5	HAMDB842	Q8WTS1
ABL1	HAMDB843	P00519
ABL2	HAMDB844	P42684
ACBD5	HAMDB845	Q5T8D3
ACLY	HAMDB846	P53396
ACP2	HAMDB847	P11117
ACSL1	HAMDB848	P33121
ADIPOQ	HAMDB849	Q15848
AGT	HAMDB850	P01019
AGER	HAMDB851	Q15109
AGTR1	HAMDB852	P30556
AGTR2	HAMDB853	P50052
AKT1	HAMDB854	P31749
AKT2	HAMDB855	P31751
AKT3	HAMDB856	Q9Y243
ALB	HAMDB857	P02768
AMBRA1	HAMDB858	Q9C0C7
AMFR	HAMDB859	Q9UKV5
ANXA7	HAMDB860	P20073
APAF1	HAMDB861	O14727
APOL1	HAMDB862	O14791
APOL6	HAMDB863	Q9BWW8
APP	HAMDB864	P05067
ARF6	HAMDB865	P62330
ARSA	HAMDB866	P15289
ARSB	HAMDB867	P15848
ATF4	HAMDB868	P18848
ATG10	HAMDB869	Q9H0Y0
ATG12	HAMDB870	O94817
ATG13	HAMDB871	O75143
ATG14	HAMDB872	Q6ZNE5
ATG16L1	HAMDB873	Q676U5
ATG2A	HAMDB874	Q2TAZ0
ATG2B	HAMDB875	Q96BY7
ATG3	HAMDB876	Q9NT62
ATG4A	HAMDB877	Q8WYN0
ATG4B	HAMDB878	Q9Y4P1
ATG4C	HAMDB879	Q96DT6
ATG4D	HAMDB880	Q86TL0
ATG5	HAMDB881	Q9H1Y0
ATG7	HAMDB882	O95352
ATG9	HAMDB883	Q12142
ATG9A	HAMDB884	Q7Z3C6
ATG9B	HAMDB885	Q674R7
ATM	HAMDB886	Q13315
ATP13A2	HAMDB887	Q9NQ11
AURKA	HAMDB888	O14965
BAD	HAMDB889	Q92934
BAG3	HAMDB890	O95817
BAG6	HAMDB891	P46379
BAIAP2	HAMDB892	Q9UQB8
BAX	HAMDB893	Q07812
BBC3	HAMDB894	Q9BXH1
BCKDHA	HAMDB895	P12694
BCL2	HAMDB896	P10415
BCL2L1	HAMDB897	Q07817
BCL2L11	HAMDB898	O43521
BECN1	HAMDB899	Q14457
Becn2	HAMDB900	A8MW95
BIRC2	HAMDB901	Q13490
BIRC5	HAMDB902	O15392
BIRC6	HAMDB903	Q9NR09
BMF	HAMDB904	Q96LC9
BNIP3	HAMDB905	Q12983
BNIP3L	HAMDB906	O60238
BOK	HAMDB907	Q9UMX3
BRCA1	HAMDB908	P38398
BST2	HAMDB909	Q10589
C19orf12	HAMDB910	Q9NSK7
C9orf72	HAMDB911	Q96LT7
CALCOCO2	HAMDB912	Q13137
CAMK1	HAMDB913	Q14012
CAMK4	HAMDB914	Q16566
CAMP	HAMDB915	P49913
CAPN1	HAMDB916	P07384
CAPN10	HAMDB917	Q9HC96
CAPNS1	HAMDB918	P04632
CASP1	HAMDB919	P29466
CASP2	HAMDB920	P42575
CASP8	HAMDB921	Q14790
CASP9	HAMDB922	P55211
CAST	HAMDB923	P20810
CAT	HAMDB924	P04040
CATSPER4	HAMDB925	Q7RTX7
CCL2	HAMDB926	P13500
CCND1	HAMDB927	P24385
CD38	HAMDB928	P28907
CD4	HAMDB929	P01730
CDKN1A	HAMDB930	P38936
CDKN1B	HAMDB931	P46527
CDKN2A	HAMDB932	P42771
CDKN2D	HAMDB933	P55273
CEBPB	HAMDB934	P17676
CFLAR	HAMDB935	O15519
CHEK1	HAMDB936	O14757
CHMP2A	HAMDB937	O43633
CHMP2B	HAMDB938	Q9UQN3
CHMP3	HAMDB939	Q9Y3E7
CHMP4A	HAMDB940	Q9BY43
CHMP4B	HAMDB941	Q9H444
CHMP4C	HAMDB942	Q96CF2
CHMP6	HAMDB943	Q96FZ7
CHRND	HAMDB944	Q07001
CHUK	HAMDB945	O15111
CISD1	HAMDB946	Q9NZ45
CISD2	HAMDB947	Q8N5K1
CLEC11A	HAMDB948	Q9Y240
CLEC12A	HAMDB949	Q5QGZ9
CLN3	HAMDB950	Q13286
CLTC	HAMDB951	Q00610
COPZ1	HAMDB952	P61923
COX5A	HAMDB953	P20674
CSF2	HAMDB954	P04141
CSHL1	HAMDB955	Q14406
CTNNB1	HAMDB956	P35222
CTSD	HAMDB957	P07339
CTSL	HAMDB958	P07711
CXCL12	HAMDB959	P48061
CXCR3	HAMDB960	P49682
CXCR4	HAMDB961	P61073
CYB5A	HAMDB962	P00167
CYBB	HAMDB963	P04839
DACT1	HAMDB964	Q9NYF0
DAP	HAMDB965	P51397
DAP3	HAMDB966	P51398
DAPK1	HAMDB967	P53355
DAPK2	HAMDB968	Q9UIK4
DAPK3	HAMDB969	O43293
DCN	HAMDB970	P07585
DDIT3	HAMDB971	P35638
DDIT4	HAMDB972	Q9NX09
DENND3	HAMDB973	A2RUS2
DEPTOR	HAMDB974	Q8TB45
DICER1	HAMDB975	Q9UPY3
DNAJA3	HAMDB976	Q96EY1
DNM1L	HAMDB977	O00429
DRAM1	HAMDB978	Q8N682
DRAM2	HAMDB979	Q6UX65
DUSP4	HAMDB980	Q13115
DVL2	HAMDB981	O14641
E2F1	HAMDB982	Q01094
EEF2	HAMDB983	P13639
EEF2K	HAMDB984	O00418
EGFR	HAMDB985	P00533
EI24	HAMDB986	O14681
EIF2AK2	HAMDB987	P19525
EIF2AK3	HAMDB988	Q9NZJ5
EIF2B1	HAMDB989	Q14232
EIF2S1	HAMDB990	P05198
EIF4EBP1	HAMDB991	Q13541
EIF4G1	HAMDB992	Q04637
EIF4G2	HAMDB993	P78344
ENG	HAMDB994	P17813
EP300	HAMDB995	Q09472
EPG5	HAMDB996	Q9HCE0
EPHB2	HAMDB997	P29323
EPM2A	HAMDB998	O95278
EPO	HAMDB999	P01588
ERBIN	HAMDB1000	Q96RT1
ERFE	HAMDB1001	Q4G0M1
ERN1	HAMDB1002	O75460
ERN2	HAMDB1003	Q76MJ5
EXOC2	HAMDB1004	Q96KP1
FADD	HAMDB1005	Q13158
FAS	HAMDB1006	P25445
FBXL2	HAMDB1007	Q9UKC9
FBXL20	HAMDB1008	Q96IG2
FBXO7	HAMDB1009	Q9Y3I1
Fbxw7as1	HAMDB1010	Q2QKR2
FIS1	HAMDB1011	Q9Y3D6
FKBP1A	HAMDB1012	P62942
FLCN	HAMDB1013	Q8NFG4
FLT3LG	HAMDB1014	P49771
FN1	HAMDB1015	P02751
FOXO1	HAMDB1016	Q12778
FOXO3	HAMDB1017	O43524
FUNDC1	HAMDB1018	Q8IVP5
GAA	HAMDB1019	P10253
GAB1	HAMDB1020	Q13480
GABARAPL1	HAMDB1021	Q9H0R8
GABARAPL2	HAMDB1022	P60520
GABBR2	HAMDB1023	O75899
GATA4	HAMDB1024	P43694
GFER	HAMDB1025	P55789
GHRL	HAMDB1026	Q9UBU3
GJA4	HAMDB1027	P35212
Gm21596/Hmgb1	HAMDB1028	B4HS11
GNAI3	HAMDB1029	P08754
GNRH2	HAMDB1030	O43555
GOLGA2	HAMDB1031	Q08379
GOPC	HAMDB1032	Q9HD26
GPR18	HAMDB1033	Q14330
GPR182	HAMDB1034	O15218
GPR37	HAMDB1035	O15354
GRID2	HAMDB1036	O43424
GRP	HAMDB1037	P07492
GSK3B	HAMDB1038	P49841
GTF2IRD2/GTF2IRD2B	HAMDB1039	Q6EKJ0
HDAC1	HAMDB1040	Q13547
HDAC10	HAMDB1041	Q969S8
HDAC2	HAMDB1042	Q92769
HDAC6	HAMDB1043	Q9UBN7
HERC1	HAMDB1044	Q15751
HGS	HAMDB1045	O14964
HIF1A	HAMDB1046	Q16665
HIVEP2	HAMDB1047	P31629
HMGB1	HAMDB1048	P09429
HMOX1	HAMDB1049	P09601
HRAS	HAMDB1050	P01112
HSF1	HAMDB1051	Q00613
HSP90AA1	HAMDB1052	P07900
HSPA5	HAMDB1053	P11021
HSPA8	HAMDB1054	P11142
HSPB8	HAMDB1055	Q9UJY1
HSPG2	HAMDB1056	P98160
HTR2B	HAMDB1057	P41595
HTT	HAMDB1058	P42858
ICMT	HAMDB1059	O60725
IDO1	HAMDB1060	P14902
IFNG	HAMDB1061	P01579
IFNGR1	HAMDB1062	P15260
IGF1	HAMDB1063	P05019
IGF1R	HAMDB1064	P08069
Igtp	HAMDB1065	Q811M6
Iigp1	HAMDB1066	Q9QZ85
IKBKB	HAMDB1067	O14920
IKBKG	HAMDB1068	Q9Y6K9
IL11	HAMDB1069	P20809
IL17A	HAMDB1070	Q16552
IL1B	HAMDB1071	P01584
IL2	HAMDB1072	P60568
IL24	HAMDB1073	Q13007
IL3	HAMDB1074	P08700
IL33	HAMDB1075	O95760
IL6	HAMDB1076	P05231
INS	HAMDB1077	P01308
Ins1	HAMDB1078	P01325
IRGM	HAMDB1079	A1A4Y4
Irgm1	HAMDB1080	Q60766
ITGB4	HAMDB1081	P16144
ITPR1	HAMDB1082	Q14643
KAT8	HAMDB1083	Q9H7Z6
KDM4A	HAMDB1084	O75164
KDR	HAMDB1085	P35968
KIAA1524	HAMDB1086	Q8TCG1
KIF25	HAMDB1087	Q9UIL4
KIF5C	HAMDB1088	O60282
KRAS	HAMDB1089	P01116
KRT18	HAMDB1090	P05783
LACRT	HAMDB1091	Q9GZZ8
LAMP1	HAMDB1092	P11279
LAMP2	HAMDB1093	P13473
LAMP3	HAMDB1094	Q9UQV4
LAPTM4B	HAMDB1095	Q86VI4
LARP1	HAMDB1096	Q6PKG0
LEP	HAMDB1097	P41159
LEPR	HAMDB1098	P48357
LETM1	HAMDB1099	O95202
LMX1B	HAMDB1100	O60663
LOC102724788/PRODH	HAMDB1101	O43272
LRRK2	HAMDB1102	Q5S007
LZTS1	HAMDB1103	Q9Y250
MAF1	HAMDB1104	Q9H063
MAP1LC3A	HAMDB1105	Q9H492
MAP1LC3B	HAMDB1106	Q9GZQ8
MAP1S	HAMDB1107	Q66K74
MAP2K1	HAMDB1108	Q02750
MAP2K2	HAMDB1109	P36507
MAP2K4	HAMDB1110	P45985
MAP2K7	HAMDB1111	O14733
Map3k7	HAMDB1112	O43318
MAPK14	HAMDB1113	Q16539
MAPK8	HAMDB1114	P45983
MAPT	HAMDB1115	P10636
MBOAT4	HAMDB1116	Q96T53
MCL1	HAMDB1117	Q07820
MCOLN1	HAMDB1118	Q9GZU1
MCOLN3	HAMDB1119	Q8TDD5
MDM2	HAMDB1120	Q00987
MEFV	HAMDB1121	O15553
MEGF10	HAMDB1122	Q96KG7
MET	HAMDB1123	P08581
MFN1	HAMDB1124	Q8IWA4
MFN2	HAMDB1125	O95140
MFSD8	HAMDB1126	Q8NHS3
MID2	HAMDB1127	Q9UJV3
MITF	HAMDB1128	O75030
MMP10	HAMDB1129	P09238
Mt3	HAMDB1130	P25713
MTDH	HAMDB1131	Q86UE4
MTMR3	HAMDB1132	Q13615
MTOR	HAMDB1133	P42345
MVB12A	HAMDB1134	Q96EY5
MYC	HAMDB1135	P01106
MYD88	HAMDB1136	Q99836
MYL3	HAMDB1137	P08590
MYOCD	HAMDB1138	Q8IZQ8
NACC1	HAMDB1139	Q96RE7
NAF1	HAMDB1140	Q96HR8
NAMPT	HAMDB1141	P43490
NBR1	HAMDB1142	Q14596
NCF1	HAMDB1143	P14598
NCR3	HAMDB1144	O14931
NDRG1	HAMDB1145	Q92597
NEU3	HAMDB1146	Q9UQ49
NFE2L2	HAMDB1147	Q16236
NGF	HAMDB1148	P01138
NHLRC1	HAMDB1149	Q6VVB1
NLRC4	HAMDB1150	Q9NPP4
NLRP4	HAMDB1151	Q96MN2
NLRP6	HAMDB1152	P59044
NLRX1	HAMDB1153	Q86UT6
NOD2	HAMDB1154	Q9HC29
NOS1	HAMDB1155	P29475
NOS2	HAMDB1156	P35228
NOS3	HAMDB1157	P29474
NPC1	HAMDB1158	O15118
NQO1	HAMDB1159	P15559
NR1D1	HAMDB1160	P20393
NRBF2	HAMDB1161	Q96F24
NRBP2	HAMDB1162	Q9NSY0
NUPR1	HAMDB1163	O60356
OCRL	HAMDB1164	Q01968
OPTN	HAMDB1165	Q96CV9
OSTM1	HAMDB1166	Q86WC4
PAFAH1B2	HAMDB1167	P68402
PARK2	HAMDB1168	O60260
PCGF1	HAMDB1169	Q9BSM1
PDK1	HAMDB1170	Q15118
PDK2	HAMDB1171	Q15119
PDK4	HAMDB1172	Q16654
PGAM5	HAMDB1173	Q96HS1
PIK3C2A	HAMDB1174	O00443
PIK3C2B	HAMDB1175	O00750
PIK3C3	HAMDB1176	Q8NEB9
PIK3CA	HAMDB1177	P42336
PIK3CB	HAMDB1178	P42338
PIK3R1	HAMDB1179	P27986
PIK3R2	HAMDB1180	O00459
PIM2	HAMDB1181	Q9P1W9
PINK1	HAMDB1182	Q9BXM7
PIP4K2A	HAMDB1183	P48426
PIP4K2B	HAMDB1184	P78356
PIP4K2C	HAMDB1185	Q8TBX8
PKM	HAMDB1186	P14618
PLA2G4A	HAMDB1187	P47712
PLCE1	HAMDB1188	Q9P212
PLD1	HAMDB1189	Q13393
PLD2	HAMDB1190	O14939
PLEKHF1	HAMDB1191	Q96S99
PLG	HAMDB1192	P00747
PLK2	HAMDB1193	Q9NYY3
POLDIP2	HAMDB1194	Q9Y2S7
POLG	HAMDB1195	P54098
PPARG	HAMDB1196	P37231
PPFIA4	HAMDB1197	O75335
PRKAA1	HAMDB1198	Q13131
PRKAA2	HAMDB1199	P54646
PRKCD	HAMDB1200	Q05655
PRKCQ	HAMDB1201	Q04759
PRKD1	HAMDB1202	Q15139
PRKDC	HAMDB1203	P78527
PRNP	HAMDB1204	P04156
PSAP	HAMDB1205	P07602
PSEN1	HAMDB1206	P49768
PTEN	HAMDB1207	P60484
PTGER2	HAMDB1208	P43116
PTPN22	HAMDB1209	Q9Y2R2
PYCARD	HAMDB1210	Q9ULZ3
QSOX1	HAMDB1211	O00391
RAB11A	HAMDB1212	P62491
RAB12	HAMDB1213	Q6IQ22
RAB1A	HAMDB1214	P62820
RAB7A	HAMDB1215	P51149
RAC3	HAMDB1216	P60763
RALGAPB	HAMDB1217	Q86X10
RAPGEF3	HAMDB1218	O95398
RASD2	HAMDB1219	Q96D21
RASIP1	HAMDB1220	Q5U651
RB1	HAMDB1221	P06400
RB1CC1	HAMDB1222	Q8TDY2
RELA	HAMDB1223	Q04206
RGS19	HAMDB1224	P49795
RHEB	HAMDB1225	Q15382
RIPK1	HAMDB1226	Q13546
RNASEL	HAMDB1227	Q05823
RNF152	HAMDB1228	Q8N8N0
RNF5	HAMDB1229	Q99942
RNF7	HAMDB1230	Q9UBF6
ROCK1	HAMDB1231	Q13464
ROCK2	HAMDB1232	O75116
RPS6KB1	HAMDB1233	P23443
RPTOR	HAMDB1234	Q8N122
RRAGA	HAMDB1235	Q7L523
RUBCN	HAMDB1236	Q92622
RYR2	HAMDB1237	Q92736
S100A8	HAMDB1238	P05109
S100A9	HAMDB1239	P06702
S1PR3	HAMDB1240	Q99500
SCD	HAMDB1241	O00767
SCOC	HAMDB1242	Q9UIL1
SDHB	HAMDB1243	P21912
SERPINA1	HAMDB1244	P01009
SERPINH1	HAMDB1245	P50454
SESN2	HAMDB1246	P58004
SGSM2	HAMDB1247	O43147
SH3BP4	HAMDB1248	Q9P0V3
SH3GLB1	HAMDB1249	Q9Y371
SHC1	HAMDB1250	P29353
SIK2	HAMDB1251	Q9H0K1
SIRT1	HAMDB1252	Q96EB6
SIRT2	HAMDB1253	Q8IXJ6
SIRT6	HAMDB1254	Q8N6T7
SLC33A1	HAMDB1255	O00400
SMAD2	HAMDB1256	Q15796
SMAD4	HAMDB1257	Q13485
SMPD1	HAMDB1258	P17405
SMYD3	HAMDB1259	Q9H7B4
SNAI1	HAMDB1260	O95863
SNCA	HAMDB1261	P37840
SNF8	HAMDB1262	Q96H20
SNRPE	HAMDB1263	P62304
SOAT1	HAMDB1264	P35610
SOD1	HAMDB1265	P00441
SOD2	HAMDB1266	P04179
SOGA1	HAMDB1267	O94964
SORCS2	HAMDB1268	Q96PQ0
SOX2	HAMDB1269	P48431
SPHK1	HAMDB1270	Q9NYA1
SPP1	HAMDB1271	P10451
SPTLC1	HAMDB1272	O15269
SPTLC2	HAMDB1273	O15270
SPTSSA	HAMDB1274	Q969W0
SQSTM1	HAMDB1275	Q13501
SREBF2	HAMDB1276	Q12772
SRPX	HAMDB1277	Q9R0M3
STAM	HAMDB1278	Q92783
STAM2	HAMDB1279	O75886
STAT1	HAMDB1280	P42224
STIM1	HAMDB1281	Q13586
STK11	HAMDB1282	Q15831
STK38	HAMDB1283	Q15208
STUB1	HAMDB1284	Q9UNE7
STX17	HAMDB1285	P56962
SUPT20H	HAMDB1286	Q8NEM7
SUPT5H	HAMDB1287	O00267
SVIP	HAMDB1288	Q8NHG7
SYNPO2	HAMDB1289	Q9UMS6
TAB2	HAMDB1290	Q9NYJ8
TAB3	HAMDB1291	Q8N5C8
TACR2	HAMDB1292	P21452
TAS1R3	HAMDB1293	Q7RTX0
TBC1D10A	HAMDB1294	Q9BXI6
TBC1D10B	HAMDB1295	Q4KMP7
TBC1D10C	HAMDB1296	Q8IV04
TBC1D14	HAMDB1297	Q9P2M4
TBC1D16	HAMDB1298	Q8TBP0
TBC1D17	HAMDB1299	Q9HA65
TBC1D4	HAMDB1300	O60343
TBC1D5	HAMDB1301	Q92609
TBC1D7	HAMDB1302	Q9P0N9
TBC1D9	HAMDB1303	Q6ZT07
TBC1D9B	HAMDB1304	Q66K14
TBK1	HAMDB1305	Q9UHD2
TCHP	HAMDB1306	Q9BT92
TCIRG1	HAMDB1307	Q13488
TECPR1	HAMDB1308	Q7Z6L1
TFE3	HAMDB1309	P19532
TFEB	HAMDB1310	P19484
TGFB1	HAMDB1311	P01137
THBS2	HAMDB1312	P35442
THPO	HAMDB1313	P40225
TICAM1	HAMDB1314	Q8IUC6
TICAM2	HAMDB1315	Q86XR7
TIGAR	HAMDB1316	Q9NQ88
TLR1	HAMDB1317	Q15399
TLR3	HAMDB1318	O15455
TLR4	HAMDB1319	O00206
TLR5	HAMDB1320	O60602
TLR6	HAMDB1321	Q9Y2C9
TLR7	HAMDB1322	Q9NYK1
TLR9	HAMDB1323	Q9NR96
TMBIM6	HAMDB1324	P55061
TMEM173	HAMDB1325	Q86WV6
TMEM59	HAMDB1326	Q9BXS4
TMEM74	HAMDB1327	Q96NL1
TNF	HAMDB1328	P01375
TNFRSF10B	HAMDB1329	O14763
TNFSF10	HAMDB1330	P50591
TOP1MT	HAMDB1331	Q969P6
TP53	HAMDB1332	P04637
TP53INP1	HAMDB1333	Q96A56
TP53INP2	HAMDB1334	Q8IXH6
TP63	HAMDB1335	Q9H3D4
TP73	HAMDB1336	O15350
TPCN1	HAMDB1337	Q9ULQ1
TPCN2	HAMDB1338	Q8NHX9
TRAF2	HAMDB1339	Q12933
TRIB3	HAMDB1340	Q96RU7
TRIM13	HAMDB1341	O60858
TRIM17	HAMDB1342	Q9Y577
TRIM21	HAMDB1343	P19474
TRIM22	HAMDB1344	Q8IYM9
TRIM5	HAMDB1345	Q9C035
TRIM65	HAMDB1346	Q6PJ69
TRIM8	HAMDB1347	Q9BZR9
TSC1	HAMDB1348	Q92574
TSC2	HAMDB1349	P49815
TSG101	HAMDB1350	Q99816
TUFM	HAMDB1351	P49411
UBASH3B	HAMDB1352	Q8TF42
UBB	HAMDB1353	P0CG47
UBQLN1	HAMDB1354	Q9UMX0
UBR4	HAMDB1355	Q5T4S7
UCP2	HAMDB1356	P55851
ULK1	HAMDB1357	O75385
ULK2	HAMDB1358	Q8IYT8
ULK3	HAMDB1359	Q6PHR2
USP10	HAMDB1360	Q14694
USP13	HAMDB1361	Q92995
USP19	HAMDB1362	O94966
USP30	HAMDB1363	Q70CQ3
USP33	HAMDB1364	Q8TEY7
UVRAG	HAMDB1365	Q9P2Y5
VCP	HAMDB1366	P55072
VMP1	HAMDB1367	Q96GC9
VPS13A	HAMDB1368	Q96RL7
VPS18	HAMDB1369	Q9P253
VPS25	HAMDB1370	Q9BRG1
VPS28	HAMDB1371	Q9UK41
VPS36	HAMDB1372	Q86VN1
VPS37A	HAMDB1373	Q8NEZ2
VPS37B	HAMDB1374	Q9H9H4
VPS37C	HAMDB1375	A5D8V6
VPS37D	HAMDB1376	Q86XT2
VPS39	HAMDB1377	Q96JC1
VPS51	HAMDB1378	Q9UID3
VTI1A	HAMDB1379	Q96AJ9
VTI1B	HAMDB1380	Q9UEU0
WAC	HAMDB1381	Q9BTA9
WASHC1	HAMDB1382	A8K0Z3
WDFY3	HAMDB1383	Q8IZQ1
WDR24	HAMDB1384	Q96S15
WDR45	HAMDB1385	Q9Y484
WDR6	HAMDB1386	Q9NNW5
XBP1	HAMDB1387	P17861
XPO1	HAMDB1388	O14980
YWHAQ	HAMDB1389	P27348
ZBTB24	HAMDB1390	O43167
ZC3H12A	HAMDB1391	Q5D1E8
ZFYVE1	HAMDB1392	Q9HBF4
ZKSCAN3	HAMDB1393	Q9BRR0
2025-04-02	HAMDB1394	Q9Y5M1
2025-04-03	HAMDB1395	Q6UW56
ARNT	HAMDB1396	P27540
ATF6	HAMDB1397	P18850
ATG16L2	HAMDB1398	Q8NAA4
ATIC	HAMDB1399	P31939
BAG1	HAMDB1400	Q99933
BAK1	HAMDB1401	Q16611
BID	HAMDB1402	P55957
BNIP1	HAMDB1403	Q12981
C12orf44	HAMDB1404	A0A024R128
CAMKK2	HAMDB1405	Q96RR4
CANX	HAMDB1406	P27824
CAPN2	HAMDB1407	P17655
CASP3	HAMDB1408	P42574
CASP4	HAMDB1409	P49662
CCND3	HAMDB1410	P30281
CCR2	HAMDB1411	P41597
CD46	HAMDB1412	P15529
CTSB	HAMDB1413	P07858
CX3CL1	HAMDB1414	P78423
DIRAS3	HAMDB1415	O95661
DLC1	HAMDB1416	Q96QB1
DNAJB1	HAMDB1417	P25685
DNAJB9	HAMDB1418	Q9UBS3
EDEM1	HAMDB1419	Q92611
ERBB2	HAMDB1420	P04626
ERO1L	HAMDB1421	Q96HE7
FAM48A	HAMDB1422	Q0D2Q4
FKBP1B	HAMDB1423	P68106
FOS	HAMDB1424	P01100
FRAP1	HAMDB1425	Q96QW8
GABARAP	HAMDB1426	O95166
GAPDH	HAMDB1427	P04406
GBL	HAMDB1428	Q9BVC4
GNB2L1	HAMDB1429	P63244
GRID1	HAMDB1430	Q9ULK0
HSP90AB1	HAMDB1431	P08238
IKBKE	HAMDB1432	Q14164
ITGA3	HAMDB1433	P26006
ITGA6	HAMDB1434	P23229
ITGB1	HAMDB1435	P05556
JUN	HAMDB1436	P05412
KIAA0226	HAMDB1437	Q8N4U6
KIF5B	HAMDB1438	P33176
KLHL24	HAMDB1439	Q6TFL4
MAP1LC3C	HAMDB1440	Q9BXW4
MAPK1	HAMDB1441	P28482
MAPK10	HAMDB1442	P53779
MAPK3	HAMDB1443	P27361
MAPK8IP1	HAMDB1444	Q9UQF2
MAPK9	HAMDB1445	P45984
MBTPS2	HAMDB1446	O43462
MTMR14	HAMDB1447	Q8NCE2
NCKAP1	HAMDB1448	Q9Y2A7
NFKB1	HAMDB1449	P19838
NKX2-3	HAMDB1450	Q8TAU0
NRG1	HAMDB1451	Q02297
NRG2	HAMDB1452	O14511
NRG3	HAMDB1453	P56975
NRG4	HAMDB1454	Q8WWG1
P4HB	HAMDB1455	P07237
PARP1	HAMDB1456	P09874
PEA-15	HAMDB1457	Q15121
PELP1	HAMDB1458	Q8IZL8
PEX14	HAMDB1459	O75381
PEX3	HAMDB1460	P56589
PIK3R4	HAMDB1461	Q99570
PPP1R15A	HAMDB1462	O75807
PRKAB1	HAMDB1463	Q9Y478
PRKAR1A	HAMDB1464	P10644
PTK6	HAMDB1465	Q13882
PTPN2	HAMDB1466	P17706
RAB24	HAMDB1467	Q969Q5
RAB32	HAMDB1468	Q13637
RAB33B	HAMDB1469	Q9H082
RAB5A	HAMDB1470	P20339
RAC1	HAMDB1471	P63000
RAF1	HAMDB1472	P04049
RICTOR	HAMDB1473	Q6R327
SAR1A	HAMDB1474	Q9NR31
SPNS1	HAMDB1475	Q9H2V7
ST13	HAMDB1476	P50502
TM9SF1	HAMDB1477	O15321
TMEM166	HAMDB1478	Q9H8M9
TUSC1	HAMDB1479	Q2TAM9
VAMP3	HAMDB1480	Q15836
VAMP7	HAMDB1481	P51809
VEGFA	HAMDB1482	P15692
WDR45L	HAMDB1483	Q5MNZ6
WIPI1	HAMDB1484	Q5MNZ9
WIPI2	HAMDB1485	Q9Y4P8
AGFG1	HAMDB1486	P52594
AKT1S1	HAMDB1487	Q96B36
ALPI	HAMDB1488	P09923
ALPL	HAMDB1489	P05186
AP1AR	HAMDB1490	Q63HQ0
AP1B1	HAMDB1491	Q10567
AP1G1	HAMDB1492	O43747
AP1G2	HAMDB1493	O75843
AP1M1	HAMDB1494	Q9BXS5
AP1M2	HAMDB1495	Q9Y6Q5
AP1S1	HAMDB1496	P61966
AP1S2	HAMDB1497	P56377
AP1S3	HAMDB1498	Q96PC3
AP2A1	HAMDB1499	O95782
AP2A2	HAMDB1500	O94973
AP2B1	HAMDB1501	P63010
AP2M1	HAMDB1502	Q96CW1
AP2S1	HAMDB1503	P53680
ARHGAP26	HAMDB1504	Q9UNA1
ARL2	HAMDB1505	P36404
ATG101	HAMDB1506	Q9BSB4
BCR	HAMDB1507	P11274
BDNF	HAMDB1508	P23560
CAPN11	HAMDB1509	Q9UMQ6
CAPN12	HAMDB1510	Q6ZSI9
CAPN13	HAMDB1511	Q6MZZ7
CAPN14	HAMDB1512	A8MX76
CAPN3	HAMDB1513	P20807
CAPN5	HAMDB1514	O15484
CAPN6	HAMDB1515	Q9Y6Q1
CAPN7	HAMDB1516	Q9Y6W3
CAPN8	HAMDB1517	A6NHC0
CAPN9	HAMDB1518	O14815
CAPNS2	HAMDB1519	Q96L46
CLTA	HAMDB1520	P09496
CLTB	HAMDB1521	P09497
CSNK2A1	HAMDB1522	P68400
CSNK2B	HAMDB1523	P67870
CTSV	HAMDB1524	O60911
DNM1	HAMDB1525	Q05193
DNM2	HAMDB1526	P50570
DNM3	HAMDB1527	Q9UQ16
EEF1A1	HAMDB1528	P68104
EIF2AK1	HAMDB1529	Q9BQI3
EIF2AK4	HAMDB1530	Q9P2K8
EIF4E	HAMDB1531	P06730
EIF4EBP2	HAMDB1532	Q13542
EIF4EBP3	HAMDB1533	O60516
EXOC1	HAMDB1534	Q9NV70
EXOC3	HAMDB1535	O60645
EXOC4	HAMDB1536	Q96A65
EXOC5	HAMDB1537	O00471
EXOC6	HAMDB1538	Q8TAG9
EXOC7	HAMDB1539	Q9UPT5
EXOC8	HAMDB1540	Q8IYI6
FKBP8	HAMDB1541	Q14318
GFAP	HAMDB1542	P14136
GLIPR2	HAMDB1543	Q9H4G4
GRB2	HAMDB1544	P62993
HARBI1	HAMDB1545	Q96MB7
INSR	HAMDB1546	P06213
IRS1	HAMDB1547	P35568
IRS2	HAMDB1548	Q9Y4H2
IRS4	HAMDB1549	O14654
ITPR2	HAMDB1550	Q14571
ITPR3	HAMDB1551	Q14573
KEAP1	HAMDB1552	Q14145
LRSAM1	HAMDB1553	Q6UWE0
MAP3K14	HAMDB1554	Q99558
MAP4K3	HAMDB1555	Q8IVH8
MAPKAP1	HAMDB1556	Q9BPZ7
NCOA4	HAMDB1557	Q13772
NFKBIA	HAMDB1558	P25963
NFKBIB	HAMDB1559	Q15653
NFKBID	HAMDB1560	Q8NI38
NFKBIE	HAMDB1561	O00221
NFKBIZ	HAMDB1562	Q9BYH8
NOD1	HAMDB1563	Q9Y239
NRAS	HAMDB1564	P01111
OPA1	HAMDB1565	O60313
PAK1	HAMDB1566	Q13153
PDPK1	HAMDB1567	O15530
PEX5	HAMDB1568	P50542
PLCG1	HAMDB1569	P19174
PPP2CA	HAMDB1570	P67775
PPP2CB	HAMDB1571	P62714
PPP2R1A	HAMDB1572	P30153
PPP2R1B	HAMDB1573	P30154
PPP2R2B	HAMDB1574	Q00005
PPP2R2C	HAMDB1575	Q9Y2T4
PPP2R2D	HAMDB1576	Q66LE6
PPP2R3A	HAMDB1577	Q06190
PPP2R3B	HAMDB1578	Q9Y5P8
PPP2R3C	HAMDB1579	Q969Q6
PPP2R4	HAMDB1580	Q15257
PPP2R5A	HAMDB1581	Q15172
PPP2R5B	HAMDB1582	Q15173
PPP2R5C	HAMDB1583	Q13362
PPP2R5D	HAMDB1584	Q14738
PPP2R5E	HAMDB1585	Q16537
PRKCA	HAMDB1586	P17252
PRKCB	HAMDB1587	P05771
PRKCG	HAMDB1588	P05129
PRR5	HAMDB1589	P85299
RALA	HAMDB1590	P11233
RALB	HAMDB1591	P11234
RCAN1	HAMDB1592	P53805
RRAGB	HAMDB1593	Q5VZM2
RRAGC	HAMDB1594	Q9HB90
RRAGD	HAMDB1595	Q9NQL2
RUNX1	HAMDB1596	Q01196
SESN1	HAMDB1597	Q9Y6P5
SIDT2	HAMDB1598	Q8NBJ9
SIN3A	HAMDB1599	Q96ST3
SIN3B	HAMDB1600	O75182
SLC1A5	HAMDB1601	Q15758
SLC3A2	HAMDB1602	P08195
SLC7A5	HAMDB1603	Q01650
SNAP29	HAMDB1604	O95721
SOS1	HAMDB1605	Q07889
STX7	HAMDB1606	O15400
STX8	HAMDB1607	Q9UNK0
TBC1D25	HAMDB1608	Q3MII6
TELO2	HAMDB1609	Q9Y4R8
TOMM7	HAMDB1610	Q9P0U1
TRADD	HAMDB1611	Q15628
TRAF1	HAMDB1612	Q13077
TRAF6	HAMDB1613	Q9Y4K3
TRAPPC1	HAMDB1614	Q9Y5R8
TRAPPC10	HAMDB1615	P48553
TRAPPC2	HAMDB1616	P0DI81
TRAPPC3	HAMDB1617	O43617
TRAPPC4	HAMDB1618	Q9Y296
TRAPPC5	HAMDB1619	Q8IUR0
TRAPPC6A	HAMDB1620	O75865
TRAPPC8	HAMDB1621	Q9Y2L5
TRAPPC9	HAMDB1622	Q96Q05
UBC	HAMDB1623	P0CG48
UBE2A	HAMDB1624	P49459
UBE2D2	HAMDB1625	P62837
UBE2D3	HAMDB1626	P61077
UBE2L3	HAMDB1627	P68036
UBE2N	HAMDB1628	P61088
VAMP8	HAMDB1629	Q9BV40
VDAC1	HAMDB1630	P21796
VDAC2	HAMDB1631	P45880
VDAC3	HAMDB1632	Q9Y277
VPS16	HAMDB1633	Q9H269
VPS33A	HAMDB1634	Q96AX1
VPS41	HAMDB1635	P49754
