# Supplementary material for: An Integrative Analysis Identified Six Genes That Regulate the Development of Atherosclerosis Through Autophagy
Source: Int J Genomics. 2025 Sep 23;2025:9962311. doi: 10.1155/ijog/9962311 (PMC12455156; doi:10.1155/ijog/9962311)
Supplement: Supplementary file 2 — Supporting Information 2 Table S2: Primer information. [file IJOG-2025-9962311-s001.xlsx]

## Sheet: Sheet1
Supplementary Table 2 Primer information
name	Species		sequence	GC%	TM	product length
HMOX1	human	upstream	ACTCCCTGGAGATGACTCCC		60	178
		downstream	TCTTGCACTTTGTTGCTGGC	50	59
HSPB8	human	upstream	GACGGTCAGATGCCCTTCTC	60	60	138
		downstream	CCAAGAGGCTGTCAAGTCGT	55	59
MYOCD	human	upstream	CAGGATCTTGCTTCTGGCTCA	52	60	161
		downstream	TGGCGGTTCTTACTGTCACC	55	60
RYR2	human	upstream	TAAACGTGTGGGTCGGAGAC	55	60	120
		downstream	ATCCGGAAGCAGGCTACAAC	55	60
TBC1D10C	human	upstream	CTCGCACTGGGAGAAAACCA	55	60	154
		downstream	CAGCTCCTGATAGGTGCCAG	60	60
NCF1	human	upstream	CGTAGAGAAGAGCGAGAGCG	60	60	136
		downstream	TGGCTCACCTGCATAGTTGG	55	60
GAPDH	human	upstream	ATGGCAAATTCCATGGCACC	50	59	109
		downstream	TCGCCCCACTTGATTTTGGA	50	59
