# Supplementary material for: An Integrative Analysis Identified Six Genes That Regulate the Development of Atherosclerosis Through Autophagy
Source: Int J Genomics. 2025 Sep 23;2025:9962311. doi: 10.1155/ijog/9962311 (PMC12455156; doi:10.1155/ijog/9962311)
Supplement: Supplementary file 3 — Supporting Information 3 Table S3: mRNA‐miRAN network. [file IJOG-2025-9962311-s004.xlsx]

## Sheet: Supplementary Table 2
Supplementary Table 3 mrna-miran network
from	to
hsa-miR-22-3p	HMOX1
hsa-miR-217	HMOX1
hsa-miR-200b-3p	HMOX1
hsa-miR-128-3p	HMOX1
hsa-miR-128-3p	HMOX1
hsa-miR-200c-3p	HMOX1
hsa-miR-377-3p	HMOX1
hsa-miR-485-5p	HMOX1
hsa-miR-519c-5p	HMOX1
hsa-miR-520a-5p	HMOX1
hsa-miR-525-5p	HMOX1
hsa-miR-526a	HMOX1
hsa-miR-641	HMOX1
hsa-miR-641	HMOX1
hsa-miR-642a-5p	HMOX1
hsa-miR-873-5p	HMOX1
hsa-miR-873-5p	HMOX1
hsa-miR-760	HMOX1
hsa-miR-519b-5p	HMOX1
hsa-miR-520c-5p	HMOX1
hsa-miR-518d-5p	HMOX1
hsa-miR-1224-5p	HMOX1
hsa-miR-3126-5p	HMOX1
hsa-miR-3127-5p	HMOX1
hsa-miR-3174	HMOX1
hsa-miR-642b-3p	HMOX1
hsa-miR-3194-3p	HMOX1
hsa-miR-642a-3p	HMOX1
hsa-miR-19a-3p	HSPB8
hsa-miR-19b-3p	HSPB8
hsa-miR-124-3p	HSPB8
hsa-miR-128-3p	HSPB8
hsa-miR-299-3p	HSPB8
hsa-miR-299-3p	HSPB8
hsa-miR-329-3p	HSPB8
hsa-miR-506-3p	HSPB8
hsa-miR-660-5p	HSPB8
hsa-miR-425-5p	HSPB8
hsa-miR-362-3p	HSPB8
hsa-miR-450b-5p	HSPB8
hsa-miR-2355-5p	HSPB8
hsa-miR-204-5p	RYR2
hsa-miR-211-5p	RYR2
hsa-miR-124-3p	RYR2
hsa-miR-153-3p	RYR2
hsa-miR-485-5p	RYR2
hsa-miR-506-3p	RYR2
hsa-miR-770-5p	RYR2
hsa-miR-532-3p	RYR2
hsa-miR-574-5p	RYR2
hsa-miR-942-5p	RYR2
hsa-miR-1276	RYR2
hsa-miR-3129-5p	RYR2
hsa-miR-3200-5p	RYR2
hsa-miR-676-3p	RYR2
hsa-miR-5194	RYR2
