# Supplementary material for: An Integrative Analysis Identified Six Genes That Regulate the Development of Atherosclerosis Through Autophagy
Source: Int J Genomics. 2025 Sep 23;2025:9962311. doi: 10.1155/ijog/9962311 (PMC12455156; doi:10.1155/ijog/9962311)
Supplement: Supplementary file 4 — Supporting Information 4 Table S4: mRNA‐TF network. [file IJOG-2025-9962311-s003.xlsx]

## Sheet: Supplementary Table 3
Supplementary Table 4 mrna-TF network
TF	target
ARID3A	HMOX1
ATF3	HMOX1
BACH1	HMOX1
BACH2	HMOX1
BCL11A	HMOX1
BCL3	HMOX1
BCOR	HMOX1
BHLHE40	HMOX1
BRD2	HMOX1
BRD3	HMOX1
BRD4	HMOX1
CBFB	HMOX1
CBX8	HMOX1
CDK8	HMOX1
CDK9	HMOX1
CEBPA	HMOX1
CEBPB	HMOX1
CEBPD	HMOX1
CHD1	HMOX1
CLOCK	HMOX1
CREB1	HMOX1
CREBBP	HMOX1
CTCF	HMOX1
DDX5	HMOX1
E2F1	HMOX1
E2F6	HMOX1
E2F7	HMOX1
EBF1	HMOX1
EHF	HMOX1
ELF1	HMOX1
ELK3	HMOX1
EP300	HMOX1
ERG	HMOX1
ETS1	HMOX1
ETS2	HMOX1
ETV5	HMOX1
FLI1	HMOX1
FOS	HMOX1
FOSL1	HMOX1
FOSL2	HMOX1
FOXA2	HMOX1
GABPA	HMOX1
HCFC1	HMOX1
HDAC1	HMOX1
HDAC2	HMOX1
HNF4A	HMOX1
HNF4G	HMOX1
IRF1	HMOX1
JUN	HMOX1
JUNB	HMOX1
JUND	HMOX1
KDM4C	HMOX1
KDM5B	HMOX1
KLF1	HMOX1
KLF4	HMOX1
KLF5	HMOX1
KLF9	HMOX1
LMNB1	HMOX1
MAFF	HMOX1
MAFG	HMOX1
MAFK	HMOX1
MAX	HMOX1
MAZ	HMOX1
MECOM	HMOX1
MED12	HMOX1
MEF2A	HMOX1
MITF	HMOX1
MNT	HMOX1
MXI1	HMOX1
MYB	HMOX1
MYC	HMOX1
MYH11	HMOX1
MYOD1	HMOX1
NCOR2	HMOX1
NFE2	HMOX1
NFE2L2	HMOX1
NIPBL	HMOX1
NOTCH1	HMOX1
NR2F2	HMOX1
OTX2	HMOX1
PAX5	HMOX1
PBX3	HMOX1
POLR2A	HMOX1
PPARG	HMOX1
RBBP5	HMOX1
RNF2	HMOX1
RUNX3	HMOX1
RYBP	HMOX1
SAP30	HMOX1
SFMBT1	HMOX1
SIN3A	HMOX1
SMAD3	HMOX1
SMARCA4	HMOX1
SMARCB1	HMOX1
SMC3	HMOX1
SP1	HMOX1
SP4	HMOX1
SPI1	HMOX1
SPIB	HMOX1
STAG1	HMOX1
STAT3	HMOX1
SUMO2	HMOX1
SUZ12	HMOX1
TAF1	HMOX1
TAF3	HMOX1
TBP	HMOX1
TCF12	HMOX1
TCF21	HMOX1
TCF3	HMOX1
TEAD4	HMOX1
TFAP2A	HMOX1
TFAP2C	HMOX1
TFAP4	HMOX1
USF1	HMOX1
USF2	HMOX1
VEZF1	HMOX1
WDR5	HMOX1
YY1	HMOX1
ZBTB7A	HMOX1
ZC3H8	HMOX1
ZNF263	HMOX1
ZNF384	HMOX1
ARNT	HSPB8
BRD2	HSPB8
BRD4	HSPB8
CEBPB	HSPB8
EP300	HSPB8
ESR1	HSPB8
FOSL1	HSPB8
GATA3	HSPB8
JUN	HSPB8
MAZ	HSPB8
SPI1	HSPB8
GATA4	MYOCD
CREB1	RYR2
ARNT	TBC1D10C
ASCL1	TBC1D10C
ASCL2	TBC1D10C
BCL11A	TBC1D10C
BCL3	TBC1D10C
BCL6	TBC1D10C
BCOR	TBC1D10C
BHLHE40	TBC1D10C
BRD2	TBC1D10C
BRD4	TBC1D10C
CBFB	TBC1D10C
CBX8	TBC1D10C
CDK8	TBC1D10C
CDK9	TBC1D10C
CEBPA	TBC1D10C
CHD1	TBC1D10C
CREB1	TBC1D10C
CREBBP	TBC1D10C
CTBP2	TBC1D10C
CTCF	TBC1D10C
CTCFL	TBC1D10C
DDX5	TBC1D10C
E2F1	TBC1D10C
E2F4	TBC1D10C
E2F6	TBC1D10C
EBF1	TBC1D10C
EGR1	TBC1D10C
ELF1	TBC1D10C
ELK1	TBC1D10C
ELK3	TBC1D10C
EP300	TBC1D10C
ERG	TBC1D10C
ESR1	TBC1D10C
ETS1	TBC1D10C
ETV1	TBC1D10C
FLI1	TBC1D10C
FOXA1	TBC1D10C
FOXA2	TBC1D10C
FOXD2	TBC1D10C
FOXM1	TBC1D10C
FOXP1	TBC1D10C
FOXP2	TBC1D10C
FOXP3	TBC1D10C
GABPA	TBC1D10C
GATA1	TBC1D10C
GMEB2	TBC1D10C
GTF2I	TBC1D10C
EWSR1	TBC1D10C
HCFC1	TBC1D10C
HDAC1	TBC1D10C
HDAC2	TBC1D10C
HINFP	TBC1D10C
IRF1	TBC1D10C
IRF4	TBC1D10C
JMJD6	TBC1D10C
KDM4C	TBC1D10C
KDM5B	TBC1D10C
KLF1	TBC1D10C
KLF4	TBC1D10C
KLF5	TBC1D10C
KLF9	TBC1D10C
LMNB1	TBC1D10C
LMO2	TBC1D10C
MAX	TBC1D10C
MAZ	TBC1D10C
MED1	TBC1D10C
MED12	TBC1D10C
MYB	TBC1D10C
MYH11	TBC1D10C
MYOD1	TBC1D10C
NFIC	TBC1D10C
NFYA	TBC1D10C
NFYB	TBC1D10C
NOTCH1	TBC1D10C
NR2F2	TBC1D10C
NRIP1	TBC1D10C
ORC1	TBC1D10C
PAX5	TBC1D10C
PBX1	TBC1D10C
PBX3	TBC1D10C
PGR	TBC1D10C
PHF8	TBC1D10C
POLR2A	TBC1D10C
POU2F1	TBC1D10C
RAD21	TBC1D10C
RBPJ	TBC1D10C
RNF2	TBC1D10C
RUNX1T1	TBC1D10C
RUNX3	TBC1D10C
SIX5	TBC1D10C
SMARCA4	TBC1D10C
SMARCB1	TBC1D10C
SMC1A	TBC1D10C
SMC3	TBC1D10C
SP1	TBC1D10C
SP4	TBC1D10C
SPI1	TBC1D10C
SPIB	TBC1D10C
SRC	TBC1D10C
SRF	TBC1D10C
STAG1	TBC1D10C
SUMO2/SUMO3	TBC1D10C
TAF1	TBC1D10C
TAF3	TBC1D10C
TBP	TBC1D10C
TCF12	TBC1D10C
TCF3	TBC1D10C
TEAD4	TBC1D10C
TFAP2C	TBC1D10C
TFAP4	TBC1D10C
UBTF	TBC1D10C
USF1	TBC1D10C
WDR5	TBC1D10C
ZBTB17	TBC1D10C
ZBTB7A	TBC1D10C
ZEB1	TBC1D10C
ZNF263	TBC1D10C
ZNF384	TBC1D10C
